# Supplementary material for: An Experimental Investigation of the Mechanical Performance of EPS Foam Core Sandwich Composites Used in Surfboard Design
Source: Polymers (Basel). 2023 Jun 16;15(12):2703. doi: 10.3390/polym15122703 (PMC10304318; doi:10.3390/polym15122703)
Supplement: Supplementary file 1 [file polymers-15-02703-s001.zip]

Archive with 1 entries (1 files):
- polymers-2413300-supplementary.pdf
